# Supplementary material for: Sex‐Based Disparities in Index Cases of Familial Hypercholesterolemia in Vietnam: A Cross‐Sectional Study
Source: Health Sci Rep. 2025 Mar 20;8(3):e70579. doi: 10.1002/hsr2.70579 (PMC11925809; doi:10.1002/hsr2.70579)
Supplement: Supplementary file 1 — Supporting information. [file HSR2-8-e70579-s001.xlsx]

## Sheet: Sheet1
Recode_ID	Gender	Age at FH diagnosis	Mutation for FH (LDLR, APOB or PCSK9)	Total Cholesterol	Triglycerid	HDLC	LDLC	Hypertension	Diabetes	Smoking	BMI	Coronary artery disease	Premature coronary artery disease
1	M	42	Yes	23.29	1.93	2.6	19.81	No	No	Yes	19.8347	Yes	Yes
2	M	16	Yes	14.91	0.99	1.37	13.09	Yes	No	No	25.3906	Yes	Yes
3	M	12	Yes	19.64	0.58	2.22	17.57	No	No	No	14.57	No	No
4	M	50	Yes	18.49	1.32	0.96	16.93	Yes	No	Yes	19.5717	Yes	Yes
5	M	37	Yes	12.99	1.65	1.23	11.01	No	No	Yes	19.8141	Yes	Yes
6	F	85	Yes	6.55	6.11	0.48	4.88	Yes	No	No	18.9745	Yes	No
7	M	15	Yes	9.79	0.71	1.26	8.21	No	No	No	17.5583	No	No
8	F	28	Yes	7.7	0.67	2.01	5.4	No	No	No	21.1621	No	No
9	M	40	Yes	10.71	3.14	1.03	8.25	No	No	Yes	23.03	Yes	Yes
10	F	36	Yes	7.03	1.06	1.39	5.16	No	No	No	19.5312	No	No
11	F	35	Yes	15.7	0.97	1.68	12.39	Yes	No	No	19.2234	Yes	Yes
12	F	52	Yes	13.6	1.2	1.5	11.7	No	No	No	22.2222	Yes	Yes
13	F	12	No	8.95	1.64	1.61	6.59	No	No	No	12.7551	No	No
16	M	54	Yes	12.3	1	1.8	10	No	No	Yes	24.8016	Yes	Yes
17	F	13	Yes	6.93	0.82	1.18	5.38	No	No	No	18.9349	No	No
19	F	38	Yes	13.89	2.19	1.12	11.6	No	No	No	17.3333	No	No
20	M	29	Yes	10.12	1.69	1.23	8.12	No	No	Yes	17.3589	No	No
21	M	33	Yes	12.56	1.65	1.03	10.78	No	No	Yes	24.093	Yes	Yes
22	F	39	Yes	13.6	1.19	1.39	11.39	No	No	No	22.5466	No	No
23	M	40	Yes	20.47	18.29	0.95	11.21	No	No	Yes	23.4375	No	No
24	M	51	No	6.11	1.89	0.89	4.36	No	No	Yes	24.0882	Yes	Yes
25	M	44	No	6.03	1.29	1.05	4.39	No	No	Yes	22.2063	Yes	Yes
26	M	45	Yes	11.79	8.26	0.94	7.25	No	No	Yes	25.2826	Yes	Yes
29	F	56	Yes	7.8	0.38	1.75	5.88	No	No	No	17.7778	Yes	Yes
30	M	56	No	7.3	2.48	1.14	5.03	Yes	No	Yes	24.2215	Yes	Yes
31	M	50	Yes	10.93	4.86	#NULL!	7.47	No	No	Yes	24.5675	Yes	Yes
32	M	43	Yes	5.99	1.28	1.48	3.93	No	No	Yes	23.7118	No	No
33	M	50	Yes	7.72	5.34	0.9	4.47	No	No	Yes	23.3887	Yes	Yes
34	M	55	Yes	7.14	3.79	1.07	4.35	No	No	No	23.634	Yes	Yes
35	M	56	No	7.3	3.68	1.06	4.57	No	No	Yes	22.2656	Yes	Yes
36	M	36	Yes	8.93	2.23	1.47	6.45	No	No	No	22.5466	Yes	Yes
37	F	61	No	6.51	2.77	1.97	4.85	No	No	No	21.3593	Yes	Yes
39	M	49	Yes	17.54	1.47	0.68	16.19	No	No	Yes	19.2894	Yes	Yes
41	M	60	No	9.48	5.64	1.83	5.09	No	No	Yes	24.6097	No	No
42	M	42	Yes	7.52	1.2	1.77	5.56	No	No	No	22.0386	No	No
43	F	69	Yes	6.2	2.13	1.11	4.12	Yes	Yes	No	21.6441	Yes	No
44	M	76	Yes	8.6	4.6	1.28	6.5	Yes	No	No	21.4844	No	No
47	M	51	No	6.92	2.03	1.14	4.86	Yes	No	Yes	21.0498	Yes	Yes
48	M	70	Yes	10.51	1.12	1.12	8.88	No	No	Yes	20.3428	No	No
49	F	61	No	7.6	1.51	1.75	5.16	No	No	No	21.4573	No	No
51	F	55	No	6.85	1	1.38	5.02	No	No	No	24.8889	No	No
53	F	65	Yes	14.8	3.12	1.5	11.88	No	No	No	19.5312	Yes	No
54	F	72	No	8.02	2.63	1.04	5.78	No	No	No	23.9224	Yes	No
55	M	56	No	7.91	1	2.98	4.48	No	No	Yes	23.6244	Yes	Yes
56	F	72	No	7.3	2.28	1.13	5.13	Yes	No	No	24.6548	No	No
57	F	63	No	7.88	1.35	1.8	5.47	Yes	No	No	22.0604	No	No
58	F	64	No	11.91	7.83	1.15	6.1	No	No	No	29.1363	No	No
59	F	64	No	6.57	2.33		4.14	Yes	No	No	21.3333	Yes	Yes
60	M	63	Yes	12.27	2.02	2.3	9.05	Yes	No	Yes	21.6713	Yes	No
61	F	57	No	7.74	4.02	1.35	4.56	Yes	No	No	24.9989	Yes	Yes
62	F	56	No	7.51	0.76	1.51	5.65	No	No	No	22.9421	No	No
63	M	58	No	7.35	1.85	1.16	5.35	Yes	No	Yes	24.3824	No	No
64	F	64	No	7.17	1.47	1.37	5.13	No	No	No	20.4294	No	No
65	M	54	No	7.16	1.65	1.24	5.17	No	No	No	25.0399	No	No
66	F	67	No	7.26	0.96	0.96	5.86	Yes	Yes	No	21.3333	No	No
67	F	65	No	6.83	1.67	0.83	5.24	Yes	No	No	18.7305	Yes	No
68	M	51	No	13.54	3.48	0.77	10.85	No	No	No	24.3418	Yes	Yes
69	M	56	No	7.08	3.33	1.15	4.42	Yes	No	Yes	22.0386	Yes	Yes
70	F	56	No	8.49	1.5	1.72	6.09	No	No	No	20.8117	Yes	Yes
71	M	53	Yes	11.08	3.97	0.83	8.45	No	No	Yes	25.2595	Yes	Yes
72	M	48	No	7.31	1.86	1.39	5.07	No	No	Yes	23.1405	Yes	Yes
73	M	56	Yes	5.91	1.18	1.2	4.17	No	No	Yes	17.9282	Yes	Yes
74	M	45	No	8.46	1.82	1.58	6.05	Yes	No	Yes	26.9274	No	No
75	F	61	Yes	12.6	2.92	1.51	9.76	Yes	No	No	30.2978	No	No
76	M	60	No	7.74	2.97	1.18	5.21	Yes	No	Yes	19.8791	No	No
77	M	42	Yes	11.97	1.77	1.71	9.46	No	No	No	24.8016	No	No
78	M	36	Yes	8.86	3.21	1.24	6.16	No	No	Yes	29.7458	Yes	Yes
79	M	53	No	7	5.02	0.72	5.34	No	No	Yes	24.8016	Yes	Yes
80	M	38	No	8.1	3.25	1.48	5.14	No	No	No	27.0051	No	No
81	M	50	No	8.3	0.75	1.46	6.5	No	No	Yes	20.5499	Yes	Yes
82	M	28	Yes	8.66	0.74	1.95	6.37	No	No	Yes	20.3074	No	No
83	F	56	Yes	8.8	1.78	0.8	7.2	Yes	No	No	20.8117	No	No
84	F	58	No	7.91	1.35	1.52	5.78	Yes	Yes	No	25.3906	No	No
85	M	65	Yes	7.37	2.12	0.89	5.52	Yes	No	Yes	22.4766	No	No
86	M	51	No	8.8	1.89	2.43	5.51	No	No	Yes	23.5294	No	No
87	F	60	No	7.78	0.81	1.45	5.96	No	No	No	19.6311	No	No
88	M	52	No	8.79	4.19	0.93	5.96	No	Yes	No	21.83	Yes	Yes
90	F	63	No	7.26	1.48	1.48	5.11	No	No	No	24.1415	No	No
93	M	54	No	7.54	2.41	1.21	5.23	Yes	No	Yes	23.9995	Yes	Yes
95	F	64	No	8.5	1.5	1.93	5.89	Yes	No	No	20.9275	No	No
96	F	71	No	7.3	2.08	1.12	5.23	Yes	No	No	20.3125	No	No
101	M	57	No	10.8	3.95	0.7	8.3	Yes	Yes	Yes	23.8367	No	No
102	M	48	Yes	15.4	3.14	0.27	13.7	No	No	Yes	23.8087	No	No
104	M	50	Yes	9.62	3.67	1.1	6.85	No	No	Yes	23.4375	No	No
105	F	65	No	8.3	1.28	2.72	5	Yes	No	No	25	No	No
107	F	53	No	14.4	13.46	0.66	7.62	No	No	No	22.2222	No	No
108	F	60	No	7.2	2.18	1.07	5.14	No	No	No	22.806	No	No
110	M	55	No	7.7	2.04	1.31	5.46	Yes	No	No	24.1672	No	No
111	F	62	No	7.56	2.05	1.5	5.13	Yes	No	No	23.7253	No	No
113	F	62	No	8	2.68	1.64	5.14	No	No	No	26.0375	No	No
114	F	60	No	10	7.4	1.44	5.2	Yes	No	No	22.6003	No	No
117	M	63	No	8.8	4.37	1.09	5.72	Yes	No	Yes	22.1453	Yes	No
118	M	47	No	6.9	1.65	1.15	5	Yes	No	Yes	26.0375	Yes	Yes
119	M	54	No	5.5	0.91	0.95	4.14	Yes	No	Yes	24.6904	Yes	Yes
120	M	48	Yes	10.16	4.61	1.08	7.26	Yes	No	Yes	25.4581	Yes	Yes
121	M	70	No	7	1.82	0.89	5.28	Yes	No	Yes	22.6562	No	No
122	F	58	No	8.12	6.7	1.21	5.86	Yes	No	No	20.0288	No	No
123	M	67	No	7.98	1.52	1.65	5.64	Yes	No	Yes	19.1327	Yes	No
124	F	64	No	13.08	8.81	0.97	8.11	No	No	No	22.0386	No	No
125	F	70	No	9.38	3.42	1.57	6.26	Yes	No	No	20.8117	Yes	No
126	F	62	No	8.94	2.06	1.6	6.4	No	No	No	22.0741	No	No
127	F	48	No	7.86	2.16	1.54	5.34	No	No	No	21.6441	No	No
128	M	52	No	8.36	3.15	1.58	5.35	No	Yes	Yes	21.3039	No	No
130	F	66	No	8.62	4.05	1.26	5.52	No	No	No	19.5556	No	No
131	M	40	Yes	9.3	2.03	1.35	7.03	No	No	Yes	17.3611	No	No
132	F	53	No	7.29	2.5	0.91	5.24	No	No	No	23.1405	No	No
133	M	45	No	7.61	3.65	0.85	5.1	Yes	No	Yes	27.3438	No	No
134	F	47	Yes	8.77	0.85	1.13	7.25	No	No	No	21.6413	No	No
135	M	21	Yes	10.2	1.65	0.88	8.6	No	No	No	23.4375	No	No
137	M	39	Yes	8.08	2.65	1.51	5.37	Yes	No	No	24.539	No	No
